# Supplementary material for: Divergent neurodegenerative patterns: Comparison of [18F] fluorodeoxyglucose-PET- and MRI-based Alzheimer’s disease subtypes
Source: Brain Commun. 2024 Nov 23;6(6):fcae426. doi: 10.1093/braincomms/fcae426 (PMC11656166; doi:10.1093/braincomms/fcae426)
Supplement: fcae426_Supplementary_Data [file fcae426_supplementary_data.zip]

Archive with 2 entries (2 files):
- Supplementary_material.docx
- Supplementary_material_RF_clustering.R
