# Supplementary material for: Divergent neurodegenerative patterns: Comparison of [18F] fluorodeoxyglucose-PET- and MRI-based Alzheimer’s disease subtypes
Source: Brain Commun. 2024 Nov 23;6(6):fcae426. doi: 10.1093/braincomms/fcae426 (PMC11656166; doi:10.1093/braincomms/fcae426)
Supplement: fcae426_Supplementary_Data [file fcae426_supplementary_data.zip › Supplementary_material_RF_clustering.R]

#===========================================================
# Title: Random Forest Hierarchical Clustering 
# Author: Sophia Wheatley
# Purpose: Script for running random forest hierarchical clustering.
# It is assumed that all cleaning, preprocessing and hyperparameter tuning has been done before running this script.
# References: This model was first implemented by Poulakis and colleagues in 2018,
# DOI: 10.1016/j.neurobiolaging.2018.01.009
#===========================================================

#-----------------------------------------------------------
# 1. Load Required Packages & Set parameters
#-----------------------------------------------------------

# Load necessary libraries. If not installed, uncomment the following lines to install them.
# install.packages(randomForest)

library(randomForest)

# set random forest parameters
PARAMS <- c(
  ntree = 2000, #set to 2000 to reduce run time, 20000 used in study.
  mtry=13,
  nodesize=10,
  n_clusters = 5,
  n_dims = 3
)

#-----------------------------------------------------------
# 2. Load Data or Use Test Data
#-----------------------------------------------------------

# data <- read.csv("datafile.csv")

# Test data, randomly simulated data of size 82x180. Values' range based on FDG-PET data.
set.seed(42)
data <- as.data.frame(matrix(runif(82 * 180, min = 0.04, max = 2.6), nrow = 180, ncol = 82))

#-----------------------------------------------------------
# 3. Random Forest
#-----------------------------------------------------------

rf <- randomForest(data,proximity=T,ntree=PARAMS[["ntree"]],mtry=PARAMS[["mtry"]],
                   nodesize=PARAMS[["nodesize"]],
                   importance=T,keep.forest=T,do.trace=1000)
summary(rf)

#-----------------------------------------------------------
# 4. Multidimensional Scaling
#-----------------------------------------------------------

rf_scaled <- cmdscale(1-rf$proximity, eig=TRUE, k=PARAMS[["n_dims"]])

plot(rf_scaled$eig, main=model)

#-----------------------------------------------------------
# 6. Hierarchical Clustering
#-----------------------------------------------------------

# extract distance matrix from scaled rf model
distance_matrix <- dist(rf_scaled$points)

# hierarchical agglomerative clustering 
tree <- hclust(distance_matrix, method="average")
dend_plot <- as.dendrogram(tree)
labels_colors(dend_plot_plain) <- "white"

# cut the tree into selected number of clusters
clustering <- cutree(hclust(distance_matrix),k=PARAMS[["n_clusters"]])
cluster<-cutree(tree, k=PARAMS[["n_clusters"]])

# save cluster allocations to dataframe
data$cluster <- cluster

#-----------------------------------------------------------
# 7. Save Results and Figures
#-----------------------------------------------------------

# save results as dendrogram
# png("dendrogram.png")
plot(dend_plot, xaxt = "n")
rect.hclust(tree, k = PARAMS[["n_clusters"]], border='blue')
# dev.off()

#-----------------------------------------------------------
# End of Script
#-----------------------------------------------------------
